# Supplementary material for: Designed and biologically active protein lattices
Source: Nat Commun. 2021 Jun 17;12:3702. doi: 10.1038/s41467-021-23966-4 (PMC8211860; doi:10.1038/s41467-021-23966-4)
Supplement: Supplementary file 2 — Supplementary Data 1 [file 41467_2021_23966_MOESM2_ESM.xlsx]

## Sheet: Octa sequence
Octa sequence
Octa-staple-1	TCAAAGCGAACCAGACCGTTTTATATAGTC				Note: to encapsulate ferritin and apoferritin and place the proteins at different positions inside Octa:
Octa-staple-2	GCTTTGAGGACTAAAGAGCAACGGGGAGTT				1) For centered protein (Off0), add ‘ATCCATCACTTCATACTCTACGTTGTTGTTGTTGTTGTT’ in front of OC-staple-98, 100, 101, 109, 111, 115, 116 and 117.
Octa -staple-3	GTAAATCGTCGCTATTGAATAACTCAAGAA				2) For off-centered protein (Off1), add ‘ATCCATCACTTCATACTCTACGTTGTTGTT’ in front of OC-staple-107, 111, 114 and 115.
Octa -staple-4	AAGCCTTAAATCAAGACTTGCGGAGCAAAT				3) For off-centered protein (Off2), add ‘ATCCATCACTTCATACTCTACGTT’ in front of Octa-staple-107, 111, 114 and 115.
Octa-staple-5	ATTTTAAGAACTGGCTTGAATTATCAGTGA
Octa-staple-6	GTTAAAATTCGCATTATAAACGTAAACTAG
Octa-staple-7	AGCACCATTACCATTACAGCAAATGACGGA
Octa-staple-8	ATTGCGTAGATTTTCAAAACAGATTGTTTG
Octa-staple-9	TAACCTGTTTAGCTATTTTCGCATTCATTC
Octa-staple-10	GTCAGAGGGTAATTGAGAACACCAAAATAG
Octa-staple-11	CTCCAGCCAGCTTTCCCCTCAGGACGTTGG
Octa-staple-12	GTCCACTATTAAAGAACCAGTTTTGGTTCC
Octa -staple-13	TAAAGGTGGCAACATAGTAGAAAATAATAA
Octa-staple-14	GATAAGTCCTGAACAACTGTTTAAAGAGAA
Octa-staple-15	GGTAATAGTAAAATGTAAGTTTTACACTAT
Octa -staple-16	TCAGAACCGCCACCCTCTCAGAGTATTAGC
Octa-staple-17	AAGGGAACCGAACTGAGCAGACGGTATCAT
Octa-staple-18	GTAAAGATTCAAAAGGCCTGAGTTGACCCT
Octa-staple-19	AGGCGTTAAATAAGAAGACCGTGTCGCAAG
Octa-staple-20	CAGGTCGACTCTAGAGCAAGCTTCAAGGCG
Octa-staple-21	CAGAGCCACCACCCTCTCAGAACTCGAGAG
Octa-staple-22	TTCACGTTGAAAATCTTGCGAATGGGATTT
Octa-staple-23	AAGTTTTAACGGGGTCGGAGTGTAGAATGG
Octa-staple-24	TTGCGTATTGGGCGCCCGCGGGGTGCGCTC
Octa-staple-25	GTCACCAGAGCCATGGTGAATTATCACCAATCAGAAAAGCCT
Octa-staple-26	GGACAGAGTTACTTTGTCGAAATCCGCGTGTATCACCGTACG
Octa-staple-27	CAACATGATTTACGAGCATGGAATAAGTAAGACGACAATAAA
Octa-staple-28	AACCAGACGCTACGTTAATAAAACGAACATACCACATTCAGG
Octa-staple-29	TGACCTACTAGAAAAAGCCCCAGGCAAAGCAATTTCATCTTC
Octa-staple-30	TGCCGGAAGGGGACTCGTAACCGTGCATTATATTTTAGTTCT
Octa-staple-31	AGAACCCCAAATCACCATCTGCGGAATCGAATAAAAATTTTT
Octa-staple-32	GCTCCATTGTGTACCGTAACACTGAGTTAGTTAGCGTAACCT
Octa-staple-33	AGTACCGAATAGGAACCCAAACGGTGTAACCTCAGGAGGTTT
Octa-staple-34	CAGTTTGAATGTTTAGTATCATATGCGTAGAATCGCCATAGC
Octa-staple-35	AAGATTGTTTTTTAACCAAGAAACCATCGACCCAAAAACAGG
Octa-staple-36	TCAGAGCGCCACCACATAATCAAAATCAGAACGAGTAGTATG
Octa-staple-37	GATGGTTGGGAAGAAAAATCCACCAGAAATAATTGGGCTTGA
Octa-staple-38	CTCCTTAACGTAGAAACCAATCAATAATTCATCGAGAACAGA
Octa-staple-39	AGACACCTTACGCAGAACTGGCATGATTTTCTGTCCAGACAA
Octa-staple-40	GCCAGCTAGGCGATAGCTTAGATTAAGACCTTTTTAACCTGT
Octa-staple-41	CCGACTTATTAGGAACGCCATCAAAAATGAGTAACAACCCCA
Octa-staple-42	GTCCAATAGCGAGAACCAGACGACGATATTCAACGCAAGGGA
Octa-staple-43	CCAAAATACAATATGATATTCAACCGTTAGGCTATCAGGTAA
Octa-staple-44	AACAGTACTTGAAAACATATGAGACGGGTCTTTTTTAATGGA
Octa-staple-45	TTTCACCGCATTAAAGTCGGGAAACCTGATTTGAATTACCCA
Octa-staple-46	GAGAATAGAGCCTTACCGTCTATCAAATGGAGCGGAATTAGA
Octa-staple-47	ATAATTAAATTTAAAAAACTTTTTCAAACTTTTAACAACGCC
Octa-staple-48	GCACCCAGCGTTTTTTATCCGGTATTCTAGGCGAATTATTCA
Octa-staple-49	GGAAGCGCCCACAAACAGTTAATGCCCCGACTCCTCAAGATA
Octa-staple-50	GTTTGCCTATTCACAGGCAGGTCAGACGCCACCACACCACCC
Octa-staple-51	CGCGAGCTTAGTTTTTCCCAATTCTGCGCAAGTGTAAAGCCT
Octa-staple-52	AGAAGCAACCAAGCCAAAAGAATACACTAATGCCAAAACTCC
Octa-staple-53	ATTAAGTATAAAGCGGCAAGGCAAAGAAACTAATAGGGTACC
Octa-staple-54	CAGTGCCTACATGGGAATTTACCGTTCCACAAGTAAGCAGAT
Octa-staple-55	ATAAGGCGCCAAAAGTTGAGATTTAGGATAACGGACCAGTCA
Octa-staple-56	TGCTAAACAGATGAAGAAACCACCAGAATTTAAAAAAAGGCT
Octa-staple-57	CAGCCTTGGTTTTGTATTAAGAGGCTGACTGCCTATATCAGA
Octa-staple-58	CGGAATAATTCAACCCAGCGCCAAAGACTTATTTTAACGCAA
Octa-staple-59	CGCCTGAATTACCCTAATCTTGACAAGACAGACCATGAAAGA
Octa-staple-60	ACGCGAGGCTACAACAGTACCTTTTACAAATCGCGCAGAGAA
Octa-staple-61	CAGCGAACATTAAAAGAGAGTACCTTTACTGAATATAATGAA
Octa-staple-62	GGACGTTTAATTTCGACGAGAAACACCACCACTAATGCAGAT
Octa-staple-63	AAAGCGCCAAAGTTTATCTTACCGAAGCCCAATAATGAGTAA
Octa-staple-64	GAGCTCGTTGTAAACGCCAGGGTTTTCCAAAGCAATAAAGCC
Octa-staple-65	AATTATTGTTTTCATGCCTTTAGCGTCAGATAGCACGGAAAC
Octa-staple-66	AAGTTTCAGACAGCCGGGATCGTCACCCTTCTGTAGCTCAAC
Octa-staple-67	ACAAAGAAATTTAGGTAGGGCTTAATTGTATACAACGGAATC
Octa-staple-68	AACAAAAATAACTAGGTCTGAGAGACTACGCTGAGTTTCCCT
Octa-staple-69	CATAACCTAAATCAACAGTTCAGAAAACGTCATAAGGATAGC
Octa-staple-70	CACGACGAATTCGTGTGGCATCAATTCTTTAGCAAAATTACG
Octa-staple-71	CCTACCAACAGTAATTTTATCCTGAATCAAACAGCCATATGA
Octa-staple-72	GATTATAAAGAAACGCCAGTTACAAAATTTACCAACGTCAGA
Octa-staple-73	AGTAGATTGAAAAGAATCATGGTCATAGCCGGAAGCATAAGT
Octa-staple-74	TAGAATCCATAAATCATTTAACAATTTCTCCCGGCTTAGGTT
Octa-staple-75	AAAGGCCAAATATGTTAGAGCTTAATTGATTGCTCCATGAGG
Octa-staple-76	CCAAAAGGAAAGGACAACAGTTTCAGCGAATCATCATATTCC
Octa-staple-77	GAAATCGATAACCGGATACCGATAGTTGTATCAGCTCCAACG
Octa-staple-78	TGAATATTATCAAAATAATGGAAGGGTTAATATTTATCCCAA
Octa-staple-79	GAGGAAGCAGGATTCGGGTAAAATACGTAAAACACCCCCCAG
Octa-staple-80	GGTTGATTTTCCAGCAGACAGCCCTCATTCGTCACGGGATAG
Octa-staple-81	CAAGCCCCCACCCTTAGCCCGGAATAGGACGATCTAAAGTTT
Octa-staple-82	TGTAGATATTACGCGGCGATCGGTGCGGGCGCCATCTTCTGG
Octa-staple-83	CATCCTATTCAGCTAAAAGGTAAAGTAAAAAGCAAGCCGTTT
Octa-staple-84	CAGCTCATATAAGCGTACCCCGGTTGATGTGTCGGATTCTCC
Octa-staple-85	CATGTCACAAACGGCATTAAATGTGAGCAATTCGCGTTAAAT
Octa-staple-86	AGCGTCACGTATAAGAATTGAGTTAAGCCCTTTTTAAGAAAG
Octa-staple-87	TATAAAGCATCGTAACCAAGTACCGCACCGGCTGTAATATCC
Octa-staple-88	ATAGCCCGCGAAAATAATTGTATCGGTTCGCCGACAATGAGT
Octa-staple-89	AGACAGTTCATATAGGAGAAGCCTTTATAACATTGCCTGAGA
Octa-staple-90	AACAGGTCCCGAAATTGCATCAAAAAGATCTTTGATCATCAG
Octa-staple-91	ACTGCCCTTGCCCCGTTGCAGCAAGCGGCAACAGCTTTTTCT
Octa-staple-92	TCAAAGGGAGATAGCCCTTATAAATCAAGACAACAACCATCG
Octa-staple-93	GTAATACGCAAACATGAGAGATCTACAACTAGCTGAGGCCGG
Octa-staple-94	GAGATAACATTAGAAGAATAACATAAAAAGGAAGGATTAGGA
Octa-staple-95	CAGATATTACCTGAATACCAAGTTACAATCGGGAGCTATTTT
Octa-staple-96	CATATAACTAATGAACACAACATACGAGCTGTTTCTTTGGGG
Octa-staple-97	ATGTTTTGCTTTTGATCGGAACGAGGGTACTTTTTCTTTTGATAAGAGGTCATT
Octa-staple-98	GGGGTGCCAGTTGAGACCATTAGATACAATTTTCACTGTGTGAAATTGTTATCC
Octa-staple-99	CTTCGCTGGGCGCAGACGACAGTATCGGGGCACCGTCGCCATTCAGGCTGCGCA
Octa-staple-100	TCAGAGCTGGGTAAACGACGGCCAGTGCGATCCCCGTAGTAGCATTAACATCCA
Octa-staple-101	TTAGCGGTACAGAGCGGGAGAATTAACTGCGCTAATTTCGGAACCTATTATTCT
Octa-staple-102	GATATTCTAAATTGAGCCGGAACGAGGCCCAACTTGGCGCATAGGCTGGCTGAC
Octa-staple-103	TGTCGTCATAAGTACAGAACCGCCACCCATTTTCACAGTACAAACTACAACGCC
Octa-staple-104	CGATTATAAGCGGAGACTTCAAATATCGCGGAAGCCTACGAAGGCACCAACCTA
Octa-staple-105	AACATGTACGCGAGTGGTTTGAAATACCTAAACACATTCTTACCAGTATAAAGC
Octa-staple-106	GTCTGGATTTTGCGTTTTAAATGCAATGGTGAGAAATAAATTAATGCCGGAGAG
Octa-staple-107	GCCTTGAATCTTTTCCGGAACCGCCTCCCAGAGCCCAGAGCCGCCGCCAGCATT
Octa-staple-108	CGCTGGTGCTTTCCTGAATCGGCCAACGAGGGTGGTGATTGCCCTTCACCGCCT
Octa-staple-109	TGATTATCAACTTTACAACTAAAGGAATCCAAAAAGTTTGAGTAACATTATCAT
Octa-staple-110	ACATAACTTGCCCTAACTTTAATCATTGCATTATAACAACATTATTACAGGTAG
Octa-staple-111	GTAGCGCCATTAAATTGGGAATTAGAGCGCAAGGCGCACCGTAATCAGTAGCGA
Octa-staple-112	TTATTTTTACCGACAATGCAGAACGCGCGAAAAATCTTTCCTTATCATTCCAAG
Octa-staple-113	TTTCAATAGAAGGCAGCGAACCTCCCGATTAGTTGAAACAATAACGGATTCGCC
Octa-staple-114	GGGCGACCCCAAAAGTATGTTAGCAAACTAAAAGAGTCACAATCAATAGAAAAT
Octa-staple-115	AGCCGAAAGTCTCTCTTTTGATGATACAAGTGCCTTAAGAGCAAGAAACAATGA
Octa-staple-116	GTGGGAAATCATATAAATATTTAAATTGAATTTTTGTCTGGCCTTCCTGTAGCC
Octa-staple-117	CCCACGCGCAAAATGGTTGAGTGTTGTTCGTGGACTTGCTTTCGAGGTGAATTT
Octa-staple-118	ATGACCACTCGTTTGGCTTTTGCAAAAGTTAGACTATATTCATTGAATCCCCCT
Octa-staple-119	TCCAAATCTTCTGAATTATTTGCACGTAGGTTTAACGCTAACGAGCGTCTTTCC
Octa-staple-120	GGGTTATTTAATTACAATATATGTGAGTAATTAATAAGAGTCAATAGTGAATTT
