# Supplementary material for: Designed and biologically active protein lattices
Source: Nat Commun. 2021 Jun 17;12:3702. doi: 10.1038/s41467-021-23966-4 (PMC8211860; doi:10.1038/s41467-021-23966-4)
Supplement: Supplementary file 3 — Supplementary Data 2 [file 41467_2021_23966_MOESM3_ESM.xlsx]

## Sheet: Octa_SL_1c
2D “one-colored” single-layered lattices (a=22, b=22, c=8)
Octa1
Octa1_SL_1c_#1	CTTCATCAAGAGAAATCAACGTAACAGAGATTTGTCAATCATTTTTTTTTTTTTTTTTTTTTTTATCCGTTA
Octa1_SL_1c_#2	AAAGATTCATCAGGAATTACGAGGCATGCTCATCCTTATGCGTTTTTTTTTTTTTTTTTTTTTTATCCGTTA
Octa1_SL_1c_#3	ATAAATCATACATAAATCGGTTGTACTGTGCTGGCATGCCTGTTTTTTTTTTTTTTTTTTTTTTATCCGTTA
Octa1_SL_1c_#4	GGTAGCTATTTTAGAGAATCGATGAAAACATTAAATGTGTAGTTTTTTTTTTTTTTTTTTTTTTATCCGTTA
Octa1_SL_1c_#5	CAAATGCTTTAAAAAATCAGGTCTTTAAGAGCAGCCAGAGGGTTTTTTTTTTTTTTTTTTTTTTATCCGTTA
Octa1_SL_1c_#6	CAACGCTCAACAGCAGAGGCATTTTCAATCCAATGATAAATATTTTTTTTTTTTTTTTTTTTTTATCCGTTA
Octa1_SL_1c_#7	AGCTTTCATCAACGGATTGACCGTAAAATCGTATAATATTTTTTTTTTTTTTTTTTTTTTTTTTATCCGTTA
Octa1_SL_1c_#8	AGAGCCTAATTTGATTTTTTGTTTAAATCCTGAAATAAAGAATTTTTTTTTTTTTTTTTTTTTTATCCGTTA
Octa1_SL_1c_#9	AAACGAAAGAGGGCGAAACAAAGTACTGACTATATTCGAGCTTTTTTTTTTTTTTTTTTTTTTTATCCGTTA
Octa1_SL_1c_#10	ACTGTTGGGAAGCAGCTGGCGAAAGGATAGGTCAAGATCGCATTTTTTTTTTTTTTTTTTTTTTATCCGTTA
Octa1_SL_1c_#11	AACGGGTATTAAGGAATCATTACCGCCAGTAATTCAACAATATTTTTTTTTTTTTTTTTTTTTTATCCGTTA
Octa1_SL_1c_#12	GAAACATGAAAGCTCAGTACCAGGCGAAAAATGCTGAACAAATTTTTTTTTTTTTTTTTTTTTTATCCGTTA
Octa1_SL_1c_#13	ATCAAAATCATATATGTAAATGCTGAACAAACACTTGCTTCTTTTTTTTTTTTTTTTTTTTTTTATCCGTTA
Octa1_SL_1c_#14	TGATTGCTTTGAGCAAAAGAAGATGAAATAGCAGAGGTTTTGTTTTTTTTTTTTTTTTTTTTTTATCCGTTA
Octa1_SL_1c_#15	TTTGCGGAACAATGGCAATTCATCAATCTGTATAATAATTTTTTTTTTTTTTTTTTTTTTTTTTATCCGTTA
Octa1_SL_1c_#16	TGTAGCATTCCAACGTTAGTAAATGAAGTGCCGCGCCACCCTTTTTTTTTTTTTTTTTTTTTTTATCCGTTA
Octa2
Octa2_SL_1c_#1	CTTCATCAAGAGAAATCAACGTAACAGAGATTTGTCAATCATTTTTTTTTTTTTTTTTTTTTTTTAACGGAT
Octa2_SL_1c_#2	AAAGATTCATCAGGAATTACGAGGCATGCTCATCCTTATGCGTTTTTTTTTTTTTTTTTTTTTTTAACGGAT
Octa2_SL_1c_#3	ATAAATCATACATAAATCGGTTGTACTGTGCTGGCATGCCTGTTTTTTTTTTTTTTTTTTTTTTTAACGGAT
Octa2_SL_1c_#4	GGTAGCTATTTTAGAGAATCGATGAAAACATTAAATGTGTAGTTTTTTTTTTTTTTTTTTTTTTTAACGGAT
Octa2_SL_1c_#5	CAAATGCTTTAAAAAATCAGGTCTTTAAGAGCAGCCAGAGGGTTTTTTTTTTTTTTTTTTTTTTTAACGGAT
Octa2_SL_1c_#6	CAACGCTCAACAGCAGAGGCATTTTCAATCCAATGATAAATATTTTTTTTTTTTTTTTTTTTTTTAACGGAT
Octa2_SL_1c_#7	AGCTTTCATCAACGGATTGACCGTAAAATCGTATAATATTTTTTTTTTTTTTTTTTTTTTTTTTTAACGGAT
Octa2_SL_1c_#8	AGAGCCTAATTTGATTTTTTGTTTAAATCCTGAAATAAAGAATTTTTTTTTTTTTTTTTTTTTTTAACGGAT
Octa2_SL_1c_#9	AAACGAAAGAGGGCGAAACAAAGTACTGACTATATTCGAGCTTTTTTTTTTTTTTTTTTTTTTTTAACGGAT
Octa2_SL_1c_#10	ACTGTTGGGAAGCAGCTGGCGAAAGGATAGGTCAAGATCGCATTTTTTTTTTTTTTTTTTTTTTTAACGGAT
Octa2_SL_1c_#11	AACGGGTATTAAGGAATCATTACCGCCAGTAATTCAACAATATTTTTTTTTTTTTTTTTTTTTTTAACGGAT
Octa2_SL_1c_#12	GAAACATGAAAGCTCAGTACCAGGCGAAAAATGCTGAACAAATTTTTTTTTTTTTTTTTTTTTTTAACGGAT
Octa2_SL_1c_#13	ATCAAAATCATATATGTAAATGCTGAACAAACACTTGCTTCTTTTTTTTTTTTTTTTTTTTTTTTAACGGAT
Octa2_SL_1c_#14	TGATTGCTTTGAGCAAAAGAAGATGAAATAGCAGAGGTTTTGTTTTTTTTTTTTTTTTTTTTTTTAACGGAT
Octa2_SL_1c_#15	TTTGCGGAACAATGGCAATTCATCAATCTGTATAATAATTTTTTTTTTTTTTTTTTTTTTTTTTTAACGGAT
Octa2_SL_1c_#16	TGTAGCATTCCAACGTTAGTAAATGAAGTGCCGCGCCACCCTTTTTTTTTTTTTTTTTTTTTTTTAACGGAT

## Sheet: Octa_DL_3c
2D “three-colored” double-layered lattices (a=22, b=8 or 12, a’=22)
Octa1
Octa1_DL_3c_#1	AGAGCCTAATTTGATTTTTTGTTTAAATCCTGAAATAAAGAATTTTTTTTTTTTTTTTTTTTTTtCCTACCTACAC
Octa1_DL_3c_#2	TGTAGCATTCCAACGTTAGTAAATGAAGTGCCGCGCCACCCTTTTTTTTTTTTTTTTTTTTTTTtCCTACCTACAC
Octa1_DL_3c_#3	GAAACATGAAAGCTCAGTACCAGGCGAAAAATGCTGAACAAATTTTTTTTTTTTTTTTTTTTTTtCCTACCTACAC
Octa1_DL_3c_#4	TTTGCGGAACAATGGCAATTCATCAATCTGTATAATAATTTTTTTTTTTTTTTTTTTTTTTTTTtCCTACCTACAC
Octa1_DL_3c_#5	AAAGATTCATCAGGAATTACGAGGCATGCTCATCCTTATGCGTTTTTTTTTTTTTTTTTTTTTTtCCTACCTACAC
Octa1_DL_3c_#6	CTTCATCAAGAGAAATCAACGTAACAGAGATTTGTCAATCATTTTTTTTTTTTTTTTTTTTTTTtCCTACCTACAC
Octa1_DL_3c_#7	CAAATGCTTTAAAAAATCAGGTCTTTAAGAGCAGCCAGAGGGTTTTTTTTTTTTTTTTTTTTTTtCCTACCTACAC
Octa1_DL_3c_#8	AAACGAAAGAGGGCGAAACAAAGTACTGACTATATTCGAGCTTTTTTTTTTTTTTTTTTTTTTTtCCTACCTACAC
Octa1_DL_3c_#9	AGCTTTCATCAACGGATTGACCGTAAAATCGTATAATATTTTTTTTTTTTTTTTTTTTTTTTTTtCCTACCTACAC
Octa1_DL_3c_#10	ACTGTTGGGAAGCAGCTGGCGAAAGGATAGGTCAAGATCGCATTTTTTTTTTTTTTTTTTTTTTtCCTACCTACAC
Octa1_DL_3c_#11	GGTAGCTATTTTAGAGAATCGATGAAAACATTAAATGTGTAGTTTTTTTTTTTTTTTTTTTTTTtCCTACCTACAC
Octa1_DL_3c_#12	ATAAATCATACATAAATCGGTTGTACTGTGCTGGCATGCCTGTTTTTTTTTTTTTTTTTTTTTTtCCTACCTACAC
Octa1_DL_3c_#13	TGATTGCTTTGAGCAAAAGAAGATGAAATAGCAGAGGTTTTGTTTTTTTTTTTTTTTTTTTTTTtCCTACCTACAC
Octa1_DL_3c_#14	AACGGGTATTAAGGAATCATTACCGCCAGTAATTCAACAATATTTTTTTTTTTTTTTTTTTTTTtCCTACCTACAC
Octa1_DL_3c_#15	CAACGCTCAACAGCAGAGGCATTTTCAATCCAATGATAAATATTTTTTTTTTTTTTTTTTTTTTtCCTACCTACAC
Octa1_DL_3c_#16	ATCAAAATCATATATGTAAATGCTGAACAAACACTTGCTTCTTTTTTTTTTTTTTTTTTTTTTTtCCTACCTACAC
Octa2
Octa2_DL_3c_#1	AGAGCCTAATTTGATTTTTTGTTTAAATCCTGAAATAAAGAATTTTTTTTTTTTTTTTTTTTTTGTGTAGGT
Octa2_DL_3c_#2	TGTAGCATTCCAACGTTAGTAAATGAAGTGCCGCGCCACCCTTTTTTTTTTTTTTTTTTTTTTTGTGTAGGT
Octa2_DL_3c_#3	GAAACATGAAAGCTCAGTACCAGGCGAAAAATGCTGAACAAATTTTTTTTTTTTTTTTTTTTTTGTGTAGGT
Octa2_DL_3c_#4	TTTGCGGAACAATGGCAATTCATCAATCTGTATAATAATTTTTTTTTTTTTTTTTTTTTTTTTTGTGTAGGT
Octa2_DL_3c_#5	AAAGATTCATCAGGAATTACGAGGCATGCTCATCCTTATGCGTTTTTTTTTTTTTTTTTTTTTTGTGTAGGT
Octa2_DL_3c_#6	CTTCATCAAGAGAAATCAACGTAACAGAGATTTGTCAATCATTTTTTTTTTTTTTTTTTTTTTTGTGTAGGT
Octa2_DL_3c_#7	CAAATGCTTTAAAAAATCAGGTCTTTAAGAGCAGCCAGAGGGTTTTTTTTTTTTTTTTTTTTTTGTGTAGGT
Octa2_DL_3c_#8	AAACGAAAGAGGGCGAAACAAAGTACTGACTATATTCGAGCTTTTTTTTTTTTTTTTTTTTTTTGTGTAGGT
Octa2_DL_3c_#9	AGCTTTCATCAACGGATTGACCGTAAAATCGTATAATATTTTTTTTTTTTTTTTTTTTTTTTTTGTGTAGGT
Octa2_DL_3c_#10	ACTGTTGGGAAGCAGCTGGCGAAAGGATAGGTCAAGATCGCATTTTTTTTTTTTTTTTTTTTTTGTGTAGGT
Octa2_DL_3c_#11	GGTAGCTATTTTAGAGAATCGATGAAAACATTAAATGTGTAGTTTTTTTTTTTTTTTTTTTTTTGTGTAGGT
Octa2_DL_3c_#12	ATAAATCATACATAAATCGGTTGTACTGTGCTGGCATGCCTGTTTTTTTTTTTTTTTTTTTTTTGTGTAGGT
Octa2_DL_3c_#13	TGATTGCTTTGAGCAAAAGAAGATGAAATAGCAGAGGTTTTGTTTTTTTTTTTTTTTTTTTTTTGTGTAGGT
Octa2_DL_3c_#14	AACGGGTATTAAGGAATCATTACCGCCAGTAATTCAACAATATTTTTTTTTTTTTTTTTTTTTTGTGTAGGT
Octa2_DL_3c_#15	CAACGCTCAACAGCAGAGGCATTTTCAATCCAATGATAAATATTTTTTTTTTTTTTTTTTTTTTGTGTAGGT
Octa2_DL_3c_#16	ATCAAAATCATATATGTAAATGCTGAACAAACACTTGCTTCTTTTTTTTTTTTTTTTTTTTTTTGTGTAGGT
Octa3
Octa3_DL_3c_#1	AGAGCCTAATTTGATTTTTTGTTTAAATCCTGAAATAAAGAATTTTTTTTTTTTTTTTTTTTTTaCTCACCACATC
Octa3_DL_3c_#2	TGTAGCATTCCAACGTTAGTAAATGAAGTGCCGCGCCACCCTTTTTTTTTTTTTTTTTTTTTTTaCTCACCACATC
Octa3_DL_3c_#3	GAAACATGAAAGCTCAGTACCAGGCGAAAAATGCTGAACAAATTTTTTTTTTTTTTTTTTTTTTaCTCACCACATC
Octa3_DL_3c_#4	TTTGCGGAACAATGGCAATTCATCAATCTGTATAATAATTTTTTTTTTTTTTTTTTTTTTTTTTaCTCACCACATC
Octa3_DL_3c_#5	AAAGATTCATCAGGAATTACGAGGCATGCTCATCCTTATGCGTTTTTTTTTTTTTTTTTTTTTTaCTCACCACATC
Octa3_DL_3c_#6	CTTCATCAAGAGAAATCAACGTAACAGAGATTTGTCAATCATTTTTTTTTTTTTTTTTTTTTTTaCTCACCACATC
Octa3_DL_3c_#7	CAAATGCTTTAAAAAATCAGGTCTTTAAGAGCAGCCAGAGGGTTTTTTTTTTTTTTTTTTTTTTaCTCACCACATC
Octa3_DL_3c_#8	AAACGAAAGAGGGCGAAACAAAGTACTGACTATATTCGAGCTTTTTTTTTTTTTTTTTTTTTTTaCTCACCACATC
Octa3_DL_3c_#9	AGCTTTCATCAACGGATTGACCGTAAAATCGTATAATATTTTTTTTTTTTTTTTTTTTTTTTTTaCTCACCACATC
Octa3_DL_3c_#10	ACTGTTGGGAAGCAGCTGGCGAAAGGATAGGTCAAGATCGCATTTTTTTTTTTTTTTTTTTTTTaCTCACCACATC
Octa3_DL_3c_#11	GGTAGCTATTTTAGAGAATCGATGAAAACATTAAATGTGTAGTTTTTTTTTTTTTTTTTTTTTTaCTCACCACATC
Octa3_DL_3c_#12	ATAAATCATACATAAATCGGTTGTACTGTGCTGGCATGCCTGTTTTTTTTTTTTTTTTTTTTTTaCTCACCACATC
Octa3_DL_3c_#13	TGATTGCTTTGAGCAAAAGAAGATGAAATAGCAGAGGTTTTGTTTTTTTTTTTTTTTTTTTTTTaCTCACCACATC
Octa3_DL_3c_#14	AACGGGTATTAAGGAATCATTACCGCCAGTAATTCAACAATATTTTTTTTTTTTTTTTTTTTTTaCTCACCACATC
Octa3_DL_3c_#15	CAACGCTCAACAGCAGAGGCATTTTCAATCCAATGATAAATATTTTTTTTTTTTTTTTTTTTTTaCTCACCACATC
Octa3_DL_3c_#16	ATCAAAATCATATATGTAAATGCTGAACAAACACTTGCTTCTTTTTTTTTTTTTTTTTTTTTTTaCTCACCACATC
Octa4
Octa4_DL_3c_#1	AGAGCCTAATTTGATTTTTTGTTTAAATCCTGAAATAAAGAATTTTTTTTTTTTTTTTTTTTTTGATGTGGT
Octa4_DL_3c_#2	TGTAGCATTCCAACGTTAGTAAATGAAGTGCCGCGCCACCCTTTTTTTTTTTTTTTTTTTTTTTGATGTGGT
Octa4_DL_3c_#3	GAAACATGAAAGCTCAGTACCAGGCGAAAAATGCTGAACAAATTTTTTTTTTTTTTTTTTTTTTGATGTGGT
Octa4_DL_3c_#4	TTTGCGGAACAATGGCAATTCATCAATCTGTATAATAATTTTTTTTTTTTTTTTTTTTTTTTTTGATGTGGT
Octa4_DL_3c_#5	AAAGATTCATCAGGAATTACGAGGCATGCTCATCCTTATGCGTTTTTTTTTTTTTTTTTTTTTTGATGTGGT
Octa4_DL_3c_#6	CTTCATCAAGAGAAATCAACGTAACAGAGATTTGTCAATCATTTTTTTTTTTTTTTTTTTTTTTGATGTGGT
Octa4_DL_3c_#7	CAAATGCTTTAAAAAATCAGGTCTTTAAGAGCAGCCAGAGGGTTTTTTTTTTTTTTTTTTTTTTGATGTGGT
Octa4_DL_3c_#8	AAACGAAAGAGGGCGAAACAAAGTACTGACTATATTCGAGCTTTTTTTTTTTTTTTTTTTTTTTGATGTGGT
Octa4_DL_3c_#9	AGCTTTCATCAACGGATTGACCGTAAAATCGTATAATATTTTTTTTTTTTTTTTTTTTTTTTTTGATGTGGT
Octa4_DL_3c_#10	ACTGTTGGGAAGCAGCTGGCGAAAGGATAGGTCAAGATCGCATTTTTTTTTTTTTTTTTTTTTTGATGTGGT
Octa4_DL_3c_#11	GGTAGCTATTTTAGAGAATCGATGAAAACATTAAATGTGTAGTTTTTTTTTTTTTTTTTTTTTTGATGTGGT
Octa4_DL_3c_#12	ATAAATCATACATAAATCGGTTGTACTGTGCTGGCATGCCTGTTTTTTTTTTTTTTTTTTTTTTGATGTGGT
Octa4_DL_3c_#13	TGATTGCTTTGAGCAAAAGAAGATGAAATAGCAGAGGTTTTGTTTTTTTTTTTTTTTTTTTTTTGATGTGGT
Octa4_DL_3c_#14	AACGGGTATTAAGGAATCATTACCGCCAGTAATTCAACAATATTTTTTTTTTTTTTTTTTTTTTGATGTGGT
Octa4_DL_3c_#15	CAACGCTCAACAGCAGAGGCATTTTCAATCCAATGATAAATATTTTTTTTTTTTTTTTTTTTTTGATGTGGT
Octa4_DL_3c_#16	ATCAAAATCATATATGTAAATGCTGAACAAACACTTGCTTCTTTTTTTTTTTTTTTTTTTTTTTGATGTGGT
