# Supplementary material for: Designed and biologically active protein lattices
Source: Nat Commun. 2021 Jun 17;12:3702. doi: 10.1038/s41467-021-23966-4 (PMC8211860; doi:10.1038/s41467-021-23966-4)
Supplement: Supplementary file 4 — Supplementary Data 3 [file 41467_2021_23966_MOESM4_ESM.xlsx]

## Sheet: Octa_3D_1c
3D “one-colored” lattices (a=22, b=22, c=8)
Octa1
Octa1_3D_1c_#1	TTTGCGGATGGCCAACTAAAGTACGGGCTTGCAGCTACAGAGTTTTTTTTTTTTTTTTTTTTTTATCCGTTA
Octa1_3D_1c_#2	CTTCATCAAGAGAAATCAACGTAACAGAGATTTGTCAATCATTTTTTTTTTTTTTTTTTTTTTTATCCGTTA
Octa1_3D_1c_#3	AAAGATTCATCAGGAATTACGAGGCATGCTCATCCTTATGCGTTTTTTTTTTTTTTTTTTTTTTATCCGTTA
Octa1_3D_1c_#4	ATAAATCATACATAAATCGGTTGTACTGTGCTGGCATGCCTGTTTTTTTTTTTTTTTTTTTTTTATCCGTTA
Octa1_3D_1c_#5	GGTAGCTATTTTAGAGAATCGATGAAAACATTAAATGTGTAGTTTTTTTTTTTTTTTTTTTTTTATCCGTTA
Octa1_3D_1c_#6	CAAATGCTTTAAAAAATCAGGTCTTTAAGAGCAGCCAGAGGGTTTTTTTTTTTTTTTTTTTTTTATCCGTTA
Octa1_3D_1c_#7	TCATATGGTTTACGATTGAGGGAGGGAAACGCAATACATACATTTTTTTTTTTTTTTTTTTTTTATCCGTTA
Octa1_3D_1c_#8	CAACGCTCAACAGCAGAGGCATTTTCAATCCAATGATAAATATTTTTTTTTTTTTTTTTTTTTTATCCGTTA
Octa1_3D_1c_#9	AATAGCAATAGCACCAGAAGGAAACCTAAAGCCACTGGTAATTTTTTTTTTTTTTTTTTTTTTTATCCGTTA
Octa1_3D_1c_#10	GACAGGAGGTTGAAACAAATAAATCCGCCCCCTCCGCCACCCTTTTTTTTTTTTTTTTTTTTTTATCCGTTA
Octa1_3D_1c_#11	AGCTTTCATCAACGGATTGACCGTAAAATCGTATAATATTTTTTTTTTTTTTTTTTTTTTTTTTATCCGTTA
Octa1_3D_1c_#12	AGAGCCTAATTTGATTTTTTGTTTAAATCCTGAAATAAAGAATTTTTTTTTTTTTTTTTTTTTTATCCGTTA
Octa1_3D_1c_#13	GCTCACAATTCCGTGAGCTAACTCACTGGAAGTAATGGTCAATTTTTTTTTTTTTTTTTTTTTTATCCGTTA
Octa1_3D_1c_#14	CTTAAACAGCTTATATATTCGGTCGCTTGATGGGGAACAAGATTTTTTTTTTTTTTTTTTTTTTATCCGTTA
Octa1_3D_1c_#15	AAACGAAAGAGGGCGAAACAAAGTACTGACTATATTCGAGCTTTTTTTTTTTTTTTTTTTTTTTATCCGTTA
Octa1_3D_1c_#16	ACTGTTGGGAAGCAGCTGGCGAAAGGATAGGTCAAGATCGCATTTTTTTTTTTTTTTTTTTTTTATCCGTTA
Octa1_3D_1c_#17	GGCCCTGAGAGAAGCAGGCGAAAATCATTGCGTAGAGGCGGTTTTTTTTTTTTTTTTTTTTTTTATCCGTTA
Octa1_3D_1c_#18	AACGGGTATTAAGGAATCATTACCGCCAGTAATTCAACAATATTTTTTTTTTTTTTTTTTTTTTATCCGTTA
Octa1_3D_1c_#19	CAGAATCAAGTTTCGGCATTTTCGGTTAAATATATCACCAGTTTTTTTTTTTTTTTTTTTTTTTATCCGTTA
Octa1_3D_1c_#20	GAAACATGAAAGCTCAGTACCAGGCGAAAAATGCTGAACAAATTTTTTTTTTTTTTTTTTTTTTATCCGTTA
Octa1_3D_1c_#21	ATCAAAATCATATATGTAAATGCTGAACAAACACTTGCTTCTTTTTTTTTTTTTTTTTTTTTTTATCCGTTA
Octa1_3D_1c_#22	TGATTGCTTTGAGCAAAAGAAGATGAAATAGCAGAGGTTTTGTTTTTTTTTTTTTTTTTTTTTTATCCGTTA
Octa1_3D_1c_#23	TTTGCGGAACAATGGCAATTCATCAATCTGTATAATAATTTTTTTTTTTTTTTTTTTTTTTTTTATCCGTTA
Octa1_3D_1c_#24	TGTAGCATTCCAACGTTAGTAAATGAAGTGCCGCGCCACCCTTTTTTTTTTTTTTTTTTTTTTTATCCGTTA
Octa2
Octa2_3D_1c_#1	TTTGCGGATGGCCAACTAAAGTACGGGCTTGCAGCTACAGAGTTTTTTTTTTTTTTTTTTTTTTTAACGGAT
Octa2_3D_1c_#2	CTTCATCAAGAGAAATCAACGTAACAGAGATTTGTCAATCATTTTTTTTTTTTTTTTTTTTTTTTAACGGAT
Octa2_3D_1c_#3	AAAGATTCATCAGGAATTACGAGGCATGCTCATCCTTATGCGTTTTTTTTTTTTTTTTTTTTTTTAACGGAT
Octa2_3D_1c_#4	ATAAATCATACATAAATCGGTTGTACTGTGCTGGCATGCCTGTTTTTTTTTTTTTTTTTTTTTTTAACGGAT
Octa2_3D_1c_#5	GGTAGCTATTTTAGAGAATCGATGAAAACATTAAATGTGTAGTTTTTTTTTTTTTTTTTTTTTTTAACGGAT
Octa2_3D_1c_#6	CAAATGCTTTAAAAAATCAGGTCTTTAAGAGCAGCCAGAGGGTTTTTTTTTTTTTTTTTTTTTTTAACGGAT
Octa2_3D_1c_#7	TCATATGGTTTACGATTGAGGGAGGGAAACGCAATACATACATTTTTTTTTTTTTTTTTTTTTTTAACGGAT
Octa2_3D_1c_#8	CAACGCTCAACAGCAGAGGCATTTTCAATCCAATGATAAATATTTTTTTTTTTTTTTTTTTTTTTAACGGAT
Octa2_3D_1c_#9	AATAGCAATAGCACCAGAAGGAAACCTAAAGCCACTGGTAATTTTTTTTTTTTTTTTTTTTTTTTAACGGAT
Octa2_3D_1c_#10	GACAGGAGGTTGAAACAAATAAATCCGCCCCCTCCGCCACCCTTTTTTTTTTTTTTTTTTTTTTTAACGGAT
Octa2_3D_1c_#11	AGCTTTCATCAACGGATTGACCGTAAAATCGTATAATATTTTTTTTTTTTTTTTTTTTTTTTTTTAACGGAT
Octa2_3D_1c_#12	AGAGCCTAATTTGATTTTTTGTTTAAATCCTGAAATAAAGAATTTTTTTTTTTTTTTTTTTTTTTAACGGAT
Octa2_3D_1c_#13	GCTCACAATTCCGTGAGCTAACTCACTGGAAGTAATGGTCAATTTTTTTTTTTTTTTTTTTTTTTAACGGAT
Octa2_3D_1c_#14	CTTAAACAGCTTATATATTCGGTCGCTTGATGGGGAACAAGATTTTTTTTTTTTTTTTTTTTTTTAACGGAT
Octa2_3D_1c_#15	AAACGAAAGAGGGCGAAACAAAGTACTGACTATATTCGAGCTTTTTTTTTTTTTTTTTTTTTTTTAACGGAT
Octa2_3D_1c_#16	ACTGTTGGGAAGCAGCTGGCGAAAGGATAGGTCAAGATCGCATTTTTTTTTTTTTTTTTTTTTTTAACGGAT
Octa2_3D_1c_#17	GGCCCTGAGAGAAGCAGGCGAAAATCATTGCGTAGAGGCGGTTTTTTTTTTTTTTTTTTTTTTTTAACGGAT
Octa2_3D_1c_#18	AACGGGTATTAAGGAATCATTACCGCCAGTAATTCAACAATATTTTTTTTTTTTTTTTTTTTTTTAACGGAT
Octa2_3D_1c_#19	CAGAATCAAGTTTCGGCATTTTCGGTTAAATATATCACCAGTTTTTTTTTTTTTTTTTTTTTTTTAACGGAT
Octa2_3D_1c_#20	GAAACATGAAAGCTCAGTACCAGGCGAAAAATGCTGAACAAATTTTTTTTTTTTTTTTTTTTTTTAACGGAT
Octa2_3D_1c_#21	ATCAAAATCATATATGTAAATGCTGAACAAACACTTGCTTCTTTTTTTTTTTTTTTTTTTTTTTTAACGGAT
Octa2_3D_1c_#22	TGATTGCTTTGAGCAAAAGAAGATGAAATAGCAGAGGTTTTGTTTTTTTTTTTTTTTTTTTTTTTAACGGAT
Octa2_3D_1c_#23	TTTGCGGAACAATGGCAATTCATCAATCTGTATAATAATTTTTTTTTTTTTTTTTTTTTTTTTTTAACGGAT
Octa2_3D_1c_#24	TGTAGCATTCCAACGTTAGTAAATGAAGTGCCGCGCCACCCTTTTTTTTTTTTTTTTTTTTTTTTAACGGAT

## Sheet: Octa_3D_4c
3D “four-colored” lattices (a=22, b=8 or 12, a’=22)
Octa1
Octa1_3D_4c_#1	AGAGCCTAATTTGATTTTTTGTTTAAATCCTGAAATAAAGAATTTTTTTTTTTTTTTTTTTTTTtCCTACCTACAC
Octa1_3D_4c_#2	TGTAGCATTCCAACGTTAGTAAATGAAGTGCCGCGCCACCCTTTTTTTTTTTTTTTTTTTTTTTtCCTACCTACAC
Octa1_3D_4c_#3	GAAACATGAAAGCTCAGTACCAGGCGAAAAATGCTGAACAAATTTTTTTTTTTTTTTTTTTTTTtCCTACCTACAC
Octa1_3D_4c_#4	TTTGCGGAACAATGGCAATTCATCAATCTGTATAATAATTTTTTTTTTTTTTTTTTTTTTTTTTtCCTACCTACAC
Octa1_3D_4c_#5	AAAGATTCATCAGGAATTACGAGGCATGCTCATCCTTATGCGTTTTTTTTTTTTTTTTTTTTTTtCCTACCTACAC
Octa1_3D_4c_#6	CTTCATCAAGAGAAATCAACGTAACAGAGATTTGTCAATCATTTTTTTTTTTTTTTTTTTTTTTtCCTACCTACAC
Octa1_3D_4c_#7	CAAATGCTTTAAAAAATCAGGTCTTTAAGAGCAGCCAGAGGGTTTTTTTTTTTTTTTTTTTTTTtCCTACCTACAC
Octa1_3D_4c_#8	AAACGAAAGAGGGCGAAACAAAGTACTGACTATATTCGAGCTTTTTTTTTTTTTTTTTTTTTTTtCCTACCTACAC
Octa1_3D_4c_#9	AGCTTTCATCAACGGATTGACCGTAAAATCGTATAATATTTTTTTTTTTTTTTTTTTTTTTTTTtCCTACCTACAC
Octa1_3D_4c_#10	ACTGTTGGGAAGCAGCTGGCGAAAGGATAGGTCAAGATCGCATTTTTTTTTTTTTTTTTTTTTTtCCTACCTACAC
Octa1_3D_4c_#11	GGTAGCTATTTTAGAGAATCGATGAAAACATTAAATGTGTAGTTTTTTTTTTTTTTTTTTTTTTtCCTACCTACAC
Octa1_3D_4c_#12	ATAAATCATACATAAATCGGTTGTACTGTGCTGGCATGCCTGTTTTTTTTTTTTTTTTTTTTTTtCCTACCTACAC
Octa1_3D_4c_#13	TGATTGCTTTGAGCAAAAGAAGATGAAATAGCAGAGGTTTTGTTTTTTTTTTTTTTTTTTTTTTtCCTACCTACAC
Octa1_3D_4c_#14	AACGGGTATTAAGGAATCATTACCGCCAGTAATTCAACAATATTTTTTTTTTTTTTTTTTTTTTtCCTACCTACAC
Octa1_3D_4c_#15	CAACGCTCAACAGCAGAGGCATTTTCAATCCAATGATAAATATTTTTTTTTTTTTTTTTTTTTTtCCTACCTACAC
Octa1_3D_4c_#16	ATCAAAATCATATATGTAAATGCTGAACAAACACTTGCTTCTTTTTTTTTTTTTTTTTTTTTTTtCCTACCTACAC
Octa1_3D_4c_#17	GGCCCTGAGAGAAGCAGGCGAAAATCATTGCGTAGAGGCGGTTTTTTTTTTTTTTTTTTTTTTTcaaccttcctca
Octa1_3D_4c_#18	CTTAAACAGCTTATATATTCGGTCGCTTGATGGGGAACAAGATTTTTTTTTTTTTTTTTTTTTTcaaccttcctca
Octa1_3D_4c_#19	GCTCACAATTCCGTGAGCTAACTCACTGGAAGTAATGGTCAATTTTTTTTTTTTTTTTTTTTTTcaaccttcctca
Octa1_3D_4c_#20	TTTGCGGATGGCCAACTAAAGTACGGGCTTGCAGCTACAGAGTTTTTTTTTTTTTTTTTTTTTTcaaccttcctca
Octa1_3D_4c_#21	GACAGGAGGTTGAAACAAATAAATCCGCCCCCTCCGCCACCCTTTTTTTTTTTTTTTTTTTTTTcaaccttcctca
Octa1_3D_4c_#22	CAGAATCAAGTTTCGGCATTTTCGGTTAAATATATCACCAGTTTTTTTTTTTTTTTTTTTTTTTcaaccttcctca
Octa1_3D_4c_#23	TCATATGGTTTACGATTGAGGGAGGGAAACGCAATACATACATTTTTTTTTTTTTTTTTTTTTTcaaccttcctca
Octa1_3D_4c_#24	AATAGCAATAGCACCAGAAGGAAACCTAAAGCCACTGGTAATTTTTTTTTTTTTTTTTTTTTTTcaaccttcctca
Octa2
Octa2_3D_4c_#1	AGAGCCTAATTTGATTTTTTGTTTAAATCCTGAAATAAAGAATTTTTTTTTTTTTTTTTTTTTTGTGTAGGT
Octa2_3D_4c_#2	TGTAGCATTCCAACGTTAGTAAATGAAGTGCCGCGCCACCCTTTTTTTTTTTTTTTTTTTTTTTGTGTAGGT
Octa2_3D_4c_#3	GAAACATGAAAGCTCAGTACCAGGCGAAAAATGCTGAACAAATTTTTTTTTTTTTTTTTTTTTTGTGTAGGT
Octa2_3D_4c_#4	TTTGCGGAACAATGGCAATTCATCAATCTGTATAATAATTTTTTTTTTTTTTTTTTTTTTTTTTGTGTAGGT
Octa2_3D_4c_#5	AAAGATTCATCAGGAATTACGAGGCATGCTCATCCTTATGCGTTTTTTTTTTTTTTTTTTTTTTGTGTAGGT
Octa2_3D_4c_#6	CTTCATCAAGAGAAATCAACGTAACAGAGATTTGTCAATCATTTTTTTTTTTTTTTTTTTTTTTGTGTAGGT
Octa2_3D_4c_#7	CAAATGCTTTAAAAAATCAGGTCTTTAAGAGCAGCCAGAGGGTTTTTTTTTTTTTTTTTTTTTTGTGTAGGT
Octa2_3D_4c_#8	AAACGAAAGAGGGCGAAACAAAGTACTGACTATATTCGAGCTTTTTTTTTTTTTTTTTTTTTTTGTGTAGGT
Octa2_3D_4c_#9	AGCTTTCATCAACGGATTGACCGTAAAATCGTATAATATTTTTTTTTTTTTTTTTTTTTTTTTTGTGTAGGT
Octa2_3D_4c_#10	ACTGTTGGGAAGCAGCTGGCGAAAGGATAGGTCAAGATCGCATTTTTTTTTTTTTTTTTTTTTTGTGTAGGT
Octa2_3D_4c_#11	GGTAGCTATTTTAGAGAATCGATGAAAACATTAAATGTGTAGTTTTTTTTTTTTTTTTTTTTTTGTGTAGGT
Octa2_3D_4c_#12	ATAAATCATACATAAATCGGTTGTACTGTGCTGGCATGCCTGTTTTTTTTTTTTTTTTTTTTTTGTG TAG GT
Octa2_3D_4c_#13	TGATTGCTTTGAGCAAAAGAAGATGAAATAGCAGAGGTTTTGTTTTTTTTTTTTTTTTTTTTTTGTGTAGGT
Octa2_3D_4c_#14	AACGGGTATTAAGGAATCATTACCGCCAGTAATTCAACAATATTTTTTTTTTTTTTTTTTTTTTGTGTAGGT
Octa2_3D_4c_#15	CAACGCTCAACAGCAGAGGCATTTTCAATCCAATGATAAATATTTTTTTTTTTTTTTTTTTTTTGTGTAGGT
Octa2_3D_4c_#16	ATCAAAATCATATATGTAAATGCTGAACAAACACTTGCTTCTTTTTTTTTTTTTTTTTTTTTTTGTGTAGGT
Octa2_3D_4c_#17	GGCCCTGAGAGAAGCAGGCGAAAATCATTGCGTAGAGGCGGTTTTTTTTTTTTTTTTTTTTTTTCAACCTTCCTCA
Octa2_3D_4c_#18	CTTAAACAGCTTATATATTCGGTCGCTTGATGGGGAACAAGATTTTTTTTTTTTTTTTTTTTTTCAACCTTCCTCA
Octa2_3D_4c_#19	GCTCACAATTCCGTGAGCTAACTCACTGGAAGTAATGGTCAATTTTTTTTTTTTTTTTTTTTTTCAACCTTCCTCA
Octa2_3D_4c_#20	TTTGCGGATGGCCAACTAAAGTACGGGCTTGCAGCTACAGAGTTTTTTTTTTTTTTTTTTTTTTCAACCTTCCTCA
Octa2_3D_4c_#21	GACAGGAGGTTGAAACAAATAAATCCGCCCCCTCCGCCACCCTTTTTTTTTTTTTTTTTTTTTTCAACCTTCCTCA
Octa2_3D_4c_#22	CAGAATCAAGTTTCGGCATTTTCGGTTAAATATATCACCAGTTTTTTTTTTTTTTTTTTTTTTTCAACCTTCCTCA
Octa2_3D_4c_#23	TCATATGGTTTACGATTGAGGGAGGGAAACGCAATACATACATTTTTTTTTTTTTTTTTTTTTTCAACCTTCCTCA
Octa2_3D_4c_#24	AATAGCAATAGCACCAGAAGGAAACCTAAAGCCACTGGTAATTTTTTTTTTTTTTTTTTTTTTTCAACCTTCCTCA
Octa3
Octa3_3D_4c_#1	AGAGCCTAATTTGATTTTTTGTTTAAATCCTGAAATAAAGAATTTTTTTTTTTTTTTTTTTTTTaCTCACCACATC
Octa3_3D_4c_#2	TGTAGCATTCCAACGTTAGTAAATGAAGTGCCGCGCCACCCTTTTTTTTTTTTTTTTTTTTTTTaCTCACCACATC
Octa3_3D_4c_#3	GAAACATGAAAGCTCAGTACCAGGCGAAAAATGCTGAACAAATTTTTTTTTTTTTTTTTTTTTTaCTCACCACATC
Octa3_3D_4c_#4	TTTGCGGAACAATGGCAATTCATCAATCTGTATAATAATTTTTTTTTTTTTTTTTTTTTTTTTTaCTCACCACATC
Octa3_3D_4c_#5	AAAGATTCATCAGGAATTACGAGGCATGCTCATCCTTATGCGTTTTTTTTTTTTTTTTTTTTTTaCTCACCACATC
Octa3_3D_4c_#6	CTTCATCAAGAGAAATCAACGTAACAGAGATTTGTCAATCATTTTTTTTTTTTTTTTTTTTTTTaCTCACCACATC
Octa3_3D_4c_#7	CAAATGCTTTAAAAAATCAGGTCTTTAAGAGCAGCCAGAGGGTTTTTTTTTTTTTTTTTTTTTTaCTCACCACATC
Octa3_3D_4c_#8	AAACGAAAGAGGGCGAAACAAAGTACTGACTATATTCGAGCTTTTTTTTTTTTTTTTTTTTTTTaCTCACCACATC
Octa3_3D_4c_#9	AGCTTTCATCAACGGATTGACCGTAAAATCGTATAATATTTTTTTTTTTTTTTTTTTTTTTTTTaCTCACCACATC
Octa3_3D_4c_#10	ACTGTTGGGAAGCAGCTGGCGAAAGGATAGGTCAAGATCGCATTTTTTTTTTTTTTTTTTTTTTaCTCACCACATC
Octa3_3D_4c_#11	GGTAGCTATTTTAGAGAATCGATGAAAACATTAAATGTGTAGTTTTTTTTTTTTTTTTTTTTTTaCTCACCACATC
Octa3_3D_4c_#12	ATAAATCATACATAAATCGGTTGTACTGTGCTGGCATGCCTGTTTTTTTTTTTTTTTTTTTTTTaCTCACCACATC
Octa3_3D_4c_#13	TGATTGCTTTGAGCAAAAGAAGATGAAATAGCAGAGGTTTTGTTTTTTTTTTTTTTTTTTTTTTaCTCACCACATC
Octa3_3D_4c_#14	AACGGGTATTAAGGAATCATTACCGCCAGTAATTCAACAATATTTTTTTTTTTTTTTTTTTTTTaCTCACCACATC
Octa3_3D_4c_#15	CAACGCTCAACAGCAGAGGCATTTTCAATCCAATGATAAATATTTTTTTTTTTTTTTTTTTTTTaCTCACCACATC
Octa3_3D_4c_#16	ATCAAAATCATATATGTAAATGCTGAACAAACACTTGCTTCTTTTTTTTTTTTTTTTTTTTTTTaCTCACCACATC
Octa3_3D_4c_#17	GACAGGAGGTTGAAACAAATAAATCCGCCCCCTCCGCCACCCTTTTTTTTTTTTTTTTTTTTTTTGAGGAAG
Octa3_3D_4c_#18	CAGAATCAAGTTTCGGCATTTTCGGTTAAATATATCACCAGTTTTTTTTTTTTTTTTTTTTTTTTGAGGAAG
Octa3_3D_4c_#19	TCATATGGTTTACGATTGAGGGAGGGAAACGCAATACATACATTTTTTTTTTTTTTTTTTTTTTTGAGGAAG
Octa3_3D_4c_#20	AATAGCAATAGCACCAGAAGGAAACCTAAAGCCACTGGTAATTTTTTTTTTTTTTTTTTTTTTTTGAGGAAG
Octa3_3D_4c_#21	GGCCCTGAGAGAAGCAGGCGAAAATCATTGCGTAGAGGCGGTTTTTTTTTTTTTTTTTTTTTTTTGAGGAAG
Octa3_3D_4c_#22	CTTAAACAGCTTATATATTCGGTCGCTTGATGGGGAACAAGATTTTTTTTTTTTTTTTTTTTTTTGAGGAAG
Octa3_3D_4c_#23	GCTCACAATTCCGTGAGCTAACTCACTGGAAGTAATGGTCAATTTTTTTTTTTTTTTTTTTTTTTGAGGAAG
Octa3_3D_4c_#24	TTTGCGGATGGCCAACTAAAGTACGGGCTTGCAGCTACAGAGTTTTTTTTTTTTTTTTTTTTTTTGAGGAAG
Octa4
Octa4_3D_4c_#1	AGAGCCTAATTTGATTTTTTGTTTAAATCCTGAAATAAAGAATTTTTTTTTTTTTTTTTTTTTTGATGTGGT
Octa4_3D_4c_#2	TGTAGCATTCCAACGTTAGTAAATGAAGTGCCGCGCCACCCTTTTTTTTTTTTTTTTTTTTTTTGATGTGGT
Octa4_3D_4c_#3	GAAACATGAAAGCTCAGTACCAGGCGAAAAATGCTGAACAAATTTTTTTTTTTTTTTTTTTTTTGATGTGGT
Octa4_3D_4c_#4	TTTGCGGAACAATGGCAATTCATCAATCTGTATAATAATTTTTTTTTTTTTTTTTTTTTTTTTTGATGTGGT
Octa4_3D_4c_#5	AAAGATTCATCAGGAATTACGAGGCATGCTCATCCTTATGCGTTTTTTTTTTTTTTTTTTTTTTGATGTGGT
Octa4_3D_4c_#6	CTTCATCAAGAGAAATCAACGTAACAGAGATTTGTCAATCATTTTTTTTTTTTTTTTTTTTTTTGATGTGGT
Octa4_3D_4c_#7	CAAATGCTTTAAAAAATCAGGTCTTTAAGAGCAGCCAGAGGGTTTTTTTTTTTTTTTTTTTTTTGATGTGGT
Octa4_3D_4c_#8	AAACGAAAGAGGGCGAAACAAAGTACTGACTATATTCGAGCTTTTTTTTTTTTTTTTTTTTTTTGATGTGGT
Octa4_3D_4c_#9	AGCTTTCATCAACGGATTGACCGTAAAATCGTATAATATTTTTTTTTTTTTTTTTTTTTTTTTTGATGTGGT
Octa4_3D_4c_#10	ACTGTTGGGAAGCAGCTGGCGAAAGGATAGGTCAAGATCGCATTTTTTTTTTTTTTTTTTTTTTGATGTGGT
Octa4_3D_4c_#11	GGTAGCTATTTTAGAGAATCGATGAAAACATTAAATGTGTAGTTTTTTTTTTTTTTTTTTTTTTGATGTGGT
Octa4_3D_4c_#12	ATAAATCATACATAAATCGGTTGTACTGTGCTGGCATGCCTGTTTTTTTTTTTTTTTTTTTTTTGATGTGGT
Octa4_3D_4c_#13	TGATTGCTTTGAGCAAAAGAAGATGAAATAGCAGAGGTTTTGTTTTTTTTTTTTTTTTTTTTTTGATGTGGT
Octa4_3D_4c_#14	AACGGGTATTAAGGAATCATTACCGCCAGTAATTCAACAATATTTTTTTTTTTTTTTTTTTTTTGATGTGGT
Octa4_3D_4c_#15	CAACGCTCAACAGCAGAGGCATTTTCAATCCAATGATAAATATTTTTTTTTTTTTTTTTTTTTTGATGTGGT
Octa4_3D_4c_#16	ATCAAAATCATATATGTAAATGCTGAACAAACACTTGCTTCTTTTTTTTTTTTTTTTTTTTTTTGATGTGGT
Octa4_3D_4c_#17	GACAGGAGGTTGAAACAAATAAATCCGCCCCCTCCGCCACCCTTTTTTTTTTTTTTTTTTTTTTTGAGGAAG
Octa4_3D_4c_#18	CAGAATCAAGTTTCGGCATTTTCGGTTAAATATATCACCAGTTTTTTTTTTTTTTTTTTTTTTTTGAGGAAG
Octa4_3D_4c_#19	TCATATGGTTTACGATTGAGGGAGGGAAACGCAATACATACATTTTTTTTTTTTTTTTTTTTTTTGAGGAAG
Octa4_3D_4c_#20	AATAGCAATAGCACCAGAAGGAAACCTAAAGCCACTGGTAATTTTTTTTTTTTTTTTTTTTTTTTGAGGAAG
Octa4_3D_4c_#21	GGCCCTGAGAGAAGCAGGCGAAAATCATTGCGTAGAGGCGGTTTTTTTTTTTTTTTTTTTTTTTTGAGGAAG
Octa4_3D_4c_#22	CTTAAACAGCTTATATATTCGGTCGCTTGATGGGGAACAAGATTTTTTTTTTTTTTTTTTTTTTTGAGGAAG
Octa4_3D_4c_#23	GCTCACAATTCCGTGAGCTAACTCACTGGAAGTAATGGTCAATTTTTTTTTTTTTTTTTTTTTTTGAGGAAG
Octa4_3D_4c_#24	TTTGCGGATGGCCAACTAAAGTACGGGCTTGCAGCTACAGAGTTTTTTTTTTTTTTTTTTTTTTTGAGGAAG
